# Supplementary material for: Physical Activity Level and Perspectives of Participants Transitioning from Onsite to Virtual Cardiac Rehabilitation during the Early COVID-19 Pandemic: A Mixed-Method Study
Source: J Clin Med. 2022 Aug 18;11(16):4838. doi: 10.3390/jcm11164838 (PMC9409687; doi:10.3390/jcm11164838)
Supplement: Supplementary file 1 [file jcm-11-04838-s001.zip]

Archive with 1 entries (1 files):
- jcm-1848675-supplementary.pdf
